# Supplementary material for: Synthesis and Antimicrobial Activity of New Mannich Bases with Piperazine Moiety
Source: Molecules. 2023 Jul 21;28(14):5562. doi: 10.3390/molecules28145562 (PMC10384309; doi:10.3390/molecules28145562)
Supplement: Supplementary file 1 [file molecules-28-05562-s001.zip]

Archive with 1 entries (1 files):
- molecules-2498957-supplementary.pdf
